# Supplementary material for: Generation of a Pure Culture of Neuron-like Cells with a Glutamatergic Phenotype from Mouse Astrocytes
Source: Biomedicines. 2022 Apr 18;10(4):928. doi: 10.3390/biomedicines10040928 (PMC9031297; doi:10.3390/biomedicines10040928)
Supplement: Supplementary file 1 [file biomedicines-10-00928-s001.zip]

Archive with 1 entries (1 files):
- biomedicines-1666034-supplementary.pdf
